# Supplementary material for: Analysis of the 5′ Untranslated Region Length-Dependent Control of Gene Expression in Maize: A Case Study with the ZmLAZ1 Gene Family
Source: Genes (Basel). 2024 Jul 29;15(8):994. doi: 10.3390/genes15080994 (PMC11353600; doi:10.3390/genes15080994)
Supplement: Supplementary file 1 [file genes-15-00994-s001.zip]

Archive with 2 entries (2 files):
- Supplemental Data0702.pdf
- Supplemental Tables.xlsx
