# Supplementary material for: Analysis of the 5′ Untranslated Region Length-Dependent Control of Gene Expression in Maize: A Case Study with the ZmLAZ1 Gene Family
Source: Genes (Basel). 2024 Jul 29;15(8):994. doi: 10.3390/genes15080994 (PMC11353600; doi:10.3390/genes15080994)
Supplement: Supplementary file 1 [file genes-15-00994-s001.zip › Supplemental Tables.xlsx]

## Sheet: Table S1
Table S1. 5′ UTR DNA sequences of ZmLAZ1 genes
Gene name	5′ UTR sequence (5′ to 3′ )
ZmLAZ1-1	GTCGAACTTGGGGAAGTCCATCTTCTGGAAATGGGATGGTCGGTCGTTGTGGTGTTCGTCGGTGACTGCAGGCTTCGTCTTGGACGATGATGTGTAGGAGTGGCGATCCTGCATGAAGTTGATGGCATTGAAATTGCCTGCGGCCGAACGCGATACTAGGTTGTAAAGGGCGTCATGGTTGGGGGTAGCTAGACCTCGGCTTGGAGTTCGTAGTCTCGGTCGGTAATGACGCGGAGTTGTTCCCCTGGATGCCTTATGGTGAAGGGGACGAGATTAAGAAGAAGGCAGATTGGGAAATTGATCCGTTATTGTTTAATACTAAAATGCGTCTGTTACAAGAGATAAGTAGCCCACGACAATTCCAAACTGAGTCTGCCTTCAAAATTAACTGAGTCAATT…
ZmLAZ1-2	ACCAGAAACCAGATGGCAGTATGGCACGCCTCAGACGTCAGACAGTTAATCTGAGGGTTCACCTCCACCTGCAGCCAGATCGTCACTGCAAATCTGCAATTAGTCCTTGACTTTGCCAAGTGACCACGTGGACTGGCGGAGGGAACCGAGCGAGTGGCCCAGACGTCGCGACTCGCGAGGCCGAGGCGCGGCGGCAGCGACGACTCCAACAACCACGCGCGGAGGCTGCAGTGCTCCAGCCAAGATCTCCATGGAGGGAACGCAAGCTCAGGACACAGTTATTACAGTCACACAATATACTGTACCTATTCTATAGTGAAGCTCTGAATTTCATTTCTTTTTAAATATTTATACTTCGGCTGTTTGTATTATTGTAGCTACCATGAAAACAGTTGCTTA…
ZmLAZ1-4	ACCCGCACCAAGCCAAACCAGGACAGAGAGAGAGACCGAGCGCCTGCCTGCAAGGCTCCCCTCCTCCCTTTCGCTTCCTCCTTCGATCGGCCCCGCCCAGCTGCTGCTGCTCGCGCCGCCGCGGTGAGACCCGGGAGGAGGGCCTGGTGGTGGGCGGCCCCG
ZmLAZ1-5	GCCCAGCTCCCCTACGAATCTCGATTCCCCAAACAACATTGCCACCGCCGCCTGGGCGCCTCGCTTCCCCTCACCTCGCCCTCTCCACCAAGCCGCGAGCCGCCTCCCCCATAGGGTTCCTCTCCCCGGAGCCGGGGGCAGCAAGGGGG
ZmLAZ1-7	GCAGACTGCAGTGTTATCCCCCTCCTTCCGCTTTCGGTTCTCAAAGCCGTGCACTGCACTGCACCGCAAGCCGTCGTCACCAAGAGGGAGGAATGCGGTAAGCGGCAAGCCTATTCCGTCTTCTACTGTCCTGTTCCGCCGAACACGTCGCCAGGTCTCCTTCCGCCAGAGCACGCCACCTCGAATCCCCCTCCCTGCTCAAGTGCTCGGCGACTCGGCACCTCCGCCCCACGTCTTTCTCCACCGACCACCTGCCCCGACCCCTCCTCGACCGGCGTCGAGTGGGGATCCATCAGGACTGGTTGGGAAGGATCGGCATGCTCTACAGAGAAGTGTTGCAGAGCGTTAAAAGCAGTTTGGGAAGACTACAGAAATACCCAAAAAGATCGCCCCCTAGCT…
ZmLAZ1-8	AGATCCGATTCTCTAGGTTTGTATCCTTTCCTTTAGTTCTGTTTTGGATCCTCCCTTCGTCAAGTTTTCCGGCGGTGACGGTGAGGGAGAAGTGGGTTGGCAATTTGACGAAGACACGGCCGCCCACCGCCGTGGGGTCATCCATTAGTGCGACGTCCGACGTCGCCATGGGTGATCCGGCTGCTCGAGCTTGCTCAGTTCCAGATTTCCCAGTAGCCCCCTTCAAATCTTTGATCGGGGTTGGGTGCAAAGCAACGTTATTTCTGCTTCATTCATGAAGAGAGACCAAAGTATCAAGTGGAACAACAGAATTTTAGATTTCATTCCAAACGGGGCATAATCATTGAAGACCAGTTAAGGGGGGCAGTGAGAAGGG
ZmLAZ1-9	GCGGAAACCGGCGGTCCACGGGAAAGGAAAGAGGAAACAGGGAGGCGACGCCGTCACAATTCGTTCTCGCGATTTGCCCTTCTCCACCTCCCCGTCCATGTCGCGGGAAATCACGCGCGGCGACGCTGGATTCACTTAGATCCAACAGGGTAATCGGCACGGGGCAGCCTCTCCACCCATTCCCGCAGCCGGTTGGGCGAGTCGTCGGTTCAGATAATAGACTGGGCGTGTGGATCCAAGAGGTTTGATCCCTTTAATTTGGATTGAAGTGCCAGCTTTCGGTCAGGAAGGTGATGCTGGATGATGCTGACGGACTTTGAAAGCATACCGGTTCAAAGAAGTGTTGCCTGTCACC

## Sheet: Table S2
Table S2. Analysis of 5′ UTR cis-acting elements of 5′ UTR-containing ZmLAZ1 members and their homologues
Gene name	start	end	cis-acting element
ZmLAZ1-1	160	180	MeJA-responsiveness
ZmLAZ1-1	216	236	MeJA-responsiveness
ZmLAZ1-1	160	180	MeJA-responsiveness
ZmLAZ1-1	216	236	MeJA-responsiveness
ZmLAZ1-1	379	399	endosperm expression
ZmLAZ1-1	801	821	light responsiveness
ZmLAZ1-1	1279	1299	light responsiveness
ZmLAZ1-1	683	703	part of a module for light response
ZmLAZ1-1	32	52	auxin-responsive element
ZmLAZ1-1	341	361	light responsiveness
ZmLAZ1-1	406	426	light responsiveness
ZmLAZ1-1	1293	1313	light responsive element
ZmLAZ1-1	278	298	promoter and enhancer regions
ZmLAZ1-1	770	790	promoter and enhancer regions
ZmLAZ1-1	816	836	promoter and enhancer regions
ZmLAZ1-1	866	886	promoter and enhancer regions
ZmLAZ1-1	958	978	promoter and enhancer regions
ZmLAZ1-1	1063	1083	promoter and enhancer regions
ZmLAZ1-1	1085	1105	promoter and enhancer regions
ZmLAZ1-1	1222	1242	promoter and enhancer regions
ZmLAZ1-1	1253	1273	promoter and enhancer regions
ZmLAZ1-1	1258	1278	promoter and enhancer regions
ZmLAZ1-1	605	625	transcription start
ZmLAZ1-1	641	661	transcription start
ZmLAZ1-1	643	663	transcription start
ZmLAZ1-1	702	722	transcription start
ZmLAZ1-1	981	1001	transcription start
ZmLAZ1-1	1122	1142	transcription start
ZmLAZ1-1	1332	1352	transcription start
ZmLAZ1-1	1006	1026	light responsiveness
ZmLAZ1-1	1154	1174	light responsiveness
ZmLAZ1-1	75	95	zein metabolism regulation
ZmLAZ1-1	1355	1375	MYB binding site involved in light responsiveness
ZmLAZ1-1	88	108	meristem expression
ZmLAZ1-2	496	516	light responsiveness
ZmLAZ1-2	928	948	light responsiveness
ZmLAZ1-2	-5	15	anaerobic induction
ZmLAZ1-2	112	132	light responsiveness
ZmLAZ1-2	114	134	light responsiveness
ZmLAZ1-2	25	45	MeJA-responsiveness
ZmLAZ1-2	70	90	MeJA-responsiveness
ZmLAZ1-2	1005	1025	light responsiveness
ZmLAZ1-2	114	134	abscisic acid responsiveness
ZmLAZ1-2	115	135	abscisic acid responsiveness
ZmLAZ1-2	114	134	light responsiveness
ZmLAZ1-2	379	399	MYB binding site involved in drought-inducibility
ZmLAZ1-2	1142	1162	MYB binding site involved in drought-inducibility
ZmLAZ1-2	25	45	MeJA-responsiveness
ZmLAZ1-2	70	90	MeJA-responsiveness
ZmLAZ1-2	76	96	promoter and enhancer regions
ZmLAZ1-2	78	98	promoter and enhancer regions
ZmLAZ1-2	558	578	promoter and enhancer regions
ZmLAZ1-2	644	664	promoter and enhancer regions
ZmLAZ1-2	727	747	promoter and enhancer regions
ZmLAZ1-2	744	764	promoter and enhancer regions
ZmLAZ1-2	755	775	promoter and enhancer regions
ZmLAZ1-2	760	780	promoter and enhancer regions
ZmLAZ1-2	859	879	promoter and enhancer regions
ZmLAZ1-2	902	922	promoter and enhancer regions
ZmLAZ1-2	907	927	promoter and enhancer regions
ZmLAZ1-2	1167	1187	promoter and enhancer regions
ZmLAZ1-2	285	305	transcription start
ZmLAZ1-2	301	321	transcription start
ZmLAZ1-2	329	349	transcription start
ZmLAZ1-2	335	355	transcription start
ZmLAZ1-2	336	356	transcription start
ZmLAZ1-2	337	357	transcription start
ZmLAZ1-2	338	358	transcription start
ZmLAZ1-2	339	359	transcription start
ZmLAZ1-2	426	446	transcription start
ZmLAZ1-2	427	447	transcription start
ZmLAZ1-2	428	448	transcription start
ZmLAZ1-2	668	688	transcription start
ZmLAZ1-2	1014	1034	transcription start
ZmLAZ1-2	142	162	meristem expression
ZmLAZ1-4	82	102	light responsive element
ZmLAZ1-4	141	161	light responsive element
ZmLAZ1-4	4	24	anaerobic induction
ZmLAZ1-5	122	142	anoxic specific inducibility
ZmLAZ1-7	64	84	MeJA-responsiveness
ZmLAZ1-7	402	422	defense and stress responsiveness
ZmLAZ1-7	21	41	low-temperature responsiveness
ZmLAZ1-7	213	233	light responsive element
ZmLAZ1-7	133	153	light responsiveness
ZmLAZ1-7	219	239	light responsiveness
ZmLAZ1-7	133	153	abscisic acid responsiveness
ZmLAZ1-7	219	239	abscisic acid responsiveness
ZmLAZ1-7	64	84	MeJA-responsiveness
ZmLAZ1-7	369	389	salicylic acid responsiveness
ZmLAZ1-8	47	67	MeJA-responsiveness
ZmLAZ1-8	65	85	MeJA-responsiveness
ZmLAZ1-8	95	115	MeJA-responsiveness
ZmLAZ1-8	293	313	gibberellin-responsive element
ZmLAZ1-8	85	105	promoter and enhancer regions
ZmLAZ1-8	92	112	promoter and enhancer regions
ZmLAZ1-8	213	233	promoter and enhancer regions
ZmLAZ1-8	47	67	MeJA-responsiveness
ZmLAZ1-8	65	85	MeJA-responsiveness
ZmLAZ1-8	95	115	MeJA-responsiveness
ZmLAZ1-8	109	129	light responsive element
ZmLAZ1-8	73	93	light responsive element
ZmLAZ1-9	41	61	MeJA-responsiveness
ZmLAZ1-9	297	317	MeJA-responsiveness
ZmLAZ1-9	41	61	MeJA-responsiveness
ZmLAZ1-9	297	317	MeJA-responsiveness
ZmLAZ1-9	61	81	promoter and enhancer regions
ZmLAZ1-9	246	266	promoter and enhancer regions
ZmLAZ1-9	266	286	low-temperature responsiveness
AtLAZ1-1	34	54	transcription start
AtLAZ1-1	131	151	transcription start
AtLAZ1-1	16	36	auxin-responsive element
AtLAZ1-1	203	223	light responsiveness
AtLAZ1-1	0	15	anaerobic induction
AtLAZ1-1	11	31	promoter and enhancer regions
AtLAZ1-1	125	145	promoter and enhancer regions
AtLAZ1-2	1	21	light responsiveness
AtLAZ1-2	19	39	transcription start
AtLAZ1-2	0	11	light responsiveness
AtLAZ1-3	94	114	abscisic acid responsiveness
AtLAZ1-3	97	117	abscisic acid responsiveness
AtLAZ1-3	59	79	promoter and enhancer regions
AtLAZ1-3	74	94	promoter and enhancer regions
AtLAZ1-3	96	116	light responsiveness
AtLAZ1-4	128	148	MYBHv1 binding site
AtLAZ1-4	53	73	light responsiveness
AtLAZ1-4	94	114	anoxic specific inducibility
AtLAZ1-4	15	35	light responsiveness
AtLAZ1-4	82	102	promoter and enhancer regions
AtLAZ1-4	21	41	MYB binding site involved in drought-inducibility
AtLAZ1-4	251	271	transcription start
AtLAZ1-5	81	101	transcription start
AtLAZ1-5	83	103	transcription start
AtLAZ1-5	149	169	transcription start
AtLAZ1-5	150	170	transcription start
AtLAZ1-5	151	171	transcription start
AtLAZ1-5	152	172	transcription start
AtLAZ1-5	127	147	abscisic acid responsiveness
AtLAZ1-5	128	148	abscisic acid responsiveness
AtLAZ1-5	163	183	abscisic acid responsiveness
AtLAZ1-5	0	11	promoter and enhancer regions
AtLAZ1-5	41	61	promoter and enhancer regions
AtLAZ1-5	87	107	promoter and enhancer regions
AtLAZ1-5	127	147	light responsiveness
AtLAZ1-5	163	183	light responsiveness
AtLAZ1-5	178	198	part of a conserved DNA module involved in light responsiveness
AtLAZ1-5	127	147	light responsiveness
AtLAZ1-5	22	42	light responsiveness
AtLAZ1-6	105	125	abscisic acid responsiveness
AtLAZ1-6	122	142	promoter and enhancer regions
AtLAZ1-6	152	172	promoter and enhancer regions
AtLAZ1-6	299	319	promoter and enhancer regions
AtLAZ1-6	104	124	light responsiveness
AtLAZ1-6	168	188	transcription start
AtLAZ1-6	169	189	transcription start
AtLAZ1-6	170	190	transcription start
AtLAZ1-7	131	151	light responsiveness
AtLAZ1-7	19	39	promoter and enhancer regions
AtLAZ1-7	304	324	promoter and enhancer regions
AtLAZ1-7	306	326	promoter and enhancer regions
AtLAZ1-7	383	403	promoter and enhancer regions
AtLAZ1-7	330	350	low-temperature responsiveness
AtLAZ1-7	42	62	zein metabolism regulation
AtLAZ1-7	371	391	salicylic acid responsiveness
AtLAZ1-7	69	89	anaerobic induction
AtLAZ1-7	279	299	gibberellin-responsive element
OsLAZ1-1	242	262	light responsiveness
OsLAZ1-1	249	269	light responsiveness
OsLAZ1-1	260	280	light responsiveness
OsLAZ1-1	279	299	light responsiveness
OsLAZ1-1	260	280	light responsiveness
OsLAZ1-1	279	299	light responsiveness
OsLAZ1-1	427	447	light responsiveness
OsLAZ1-1	242	262	abscisic acid responsiveness
OsLAZ1-1	250	270	abscisic acid responsiveness
OsLAZ1-1	258	278	abscisic acid responsiveness
OsLAZ1-1	260	280	abscisic acid responsiveness
OsLAZ1-1	261	281	abscisic acid responsiveness
OsLAZ1-1	277	297	abscisic acid responsiveness
OsLAZ1-1	279	299	abscisic acid responsiveness
OsLAZ1-1	280	300	abscisic acid responsiveness
OsLAZ1-1	419	439	promoter and enhancer regions
OsLAZ1-1	612	632	promoter and enhancer regions
OsLAZ1-2	62	82	light responsiveness
OsLAZ1-2	335	355	MeJA-responsiveness
OsLAZ1-2	255	275	light responsiveness
OsLAZ1-2	574	594	light responsiveness
OsLAZ1-2	550	570	meristem expression
OsLAZ1-2	335	355	MeJA-responsiveness
OsLAZ1-2	387	407	MYB binding site involved in drought-inducibility
OsLAZ1-2	468	488	MYB binding site involved in drought-inducibility
OsLAZ1-2	63	83	promoter and enhancer regions
OsLAZ1-2	68	88	promoter and enhancer regions
OsLAZ1-2	121	141	promoter and enhancer regions
OsLAZ1-2	180	200	promoter and enhancer regions
OsLAZ1-2	406	426	promoter and enhancer regions
OsLAZ1-2	535	555	promoter and enhancer regions
OsLAZ1-2	47	67	light responsiveness
OsLAZ1-2	105	125	light responsiveness
OsLAZ1-2	217	237	light responsiveness
OsLAZ1-2	135	155	anoxic specific inducibility
OsLAZ1-2	267	287	transcription start
OsLAZ1-2	531	551	transcription start
OsLAZ1-2	532	552	transcription start
OsLAZ1-3	35	55	anoxic specific inducibility
OsLAZ1-3	38	58	light responsiveness
OsLAZ1-4	0	14	promoter and enhancer regions
OsLAZ1-4	25	45	promoter and enhancer regions
OsLAZ1-4	125	145	promoter and enhancer regions
OsLAZ1-4	0	11	part of a conserved DNA module involved in light responsiveness
OsLAZ1-4	52	72	light responsiveness
OsLAZ1-5	243	263	transcription start
OsLAZ1-5	244	264	transcription start
OsLAZ1-5	52	72	light responsiveness
OsLAZ1-6	12	32	low-temperature responsiveness
OsLAZ1-6	193	213	transcription start
OsLAZ1-6	194	214	transcription start
OsLAZ1-6	198	218	transcription start
OsLAZ1-6	200	220	transcription start
OsLAZ1-6	254	274	transcription start
OsLAZ1-6	271	291	transcription start
OsLAZ1-6	272	292	transcription start
OsLAZ1-6	152	172	promoter and enhancer regions
OsLAZ1-6	165	185	promoter and enhancer regions
OsLAZ1-6	187	207	promoter and enhancer regions
OsLAZ1-6	281	301	promoter and enhancer regions
OsLAZ1-6	104	124	abscisic acid responsiveness
OsLAZ1-6	62	82	light responsiveness
OsLAZ1-6	110	130	light responsiveness
OsLAZ1-6	242	262	light responsiveness
OsLAZ1-6	24	44	light responsiveness
OsLAZ1-6	234	254	light responsiveness
OsLAZ1-7	251	271	MYB binding site involved in drought-inducibility
OsLAZ1-7	167	187	promoter and enhancer regions
OsLAZ1-7	312	332	promoter and enhancer regions
OsLAZ1-7	41	61	abscisic acid responsiveness
OsLAZ1-7	194	214	abscisic acid responsiveness
OsLAZ1-7	195	215	abscisic acid responsiveness
OsLAZ1-7	194	214	light responsiveness
OsLAZ1-7	90	110	light responsiveness
OsLAZ1-7	99	119	light responsiveness
OsLAZ1-7	67	87	light responsiveness
OsLAZ1-7	73	93	light responsiveness
OsLAZ1-7	194	214	light responsiveness
OsLAZ1-8	20	40	transcription start

## Sheet: Table S3
Table S3. Differential expression of ZmLAZ1 family members in various treatments in the PPRD database
geneName	project	groupName	mock_FPKMmean	treatment_FPKMmean	mock_STD	treatment_STD	logFoldChange	Relative expression
ZmLAZ1-1	PRJNA418364	Af-72hpi_PRJNA418364.2.10	60.6368	96.767	4.20265	26.9679	1.0486	up
ZmLAZ1-1	PRJNA573054	Drought stress_PRJNA573054.2.3	37.2158	68.2544	1.56011	0.169578	0.858414	up
ZmLAZ1-1	PRJNA418364	Fv-72hpi_PRJNA418364.2.7	60.6368	90.6528	4.20265	14.0589	0.639418	up
ZmLAZ1-1	PRJNA506720	Heat treatment for 2 days_PRJNA506720.2.1	28.799	52.6732	0.626762	0.673762	0.960996	up
ZmLAZ1-1	PRJNA392457	10 days post inoculation E. turcium_PRJNA392457.2.11	30.8247	52.83	1.15568	6.45159	0.548883	up
ZmLAZ1-1	PRJNA637522	13day drought_PRJNA637522.2.8	27.1503	48.7798	0.870212	1.4201	1.0672	up
ZmLAZ1-1	PRJNA309111	cold_PRJNA309111.2.1	25.958	47.38	2.11102	0.758627	0.53583	up
ZmLAZ1-1	PRJNA506720	Heat treatment for 2 days_PRJNA506720.2.3	24.5487	45.8243	0.710549	1.197	0.84804	up
ZmLAZ1-1	PRJNA637522	13day drought_PRJNA637522.2.28	18.2499	38.4821	6.61513	5.23574	1.32918	up
ZmLAZ1-1	PRJNA573599	54h WT T. virens treated_PRJNA573599.2.3	25.7608	45.7526	0.982386	6.58727	0.554199	up
ZmLAZ1-1	PRJNA637522	13day drought_PRJNA637522.2.23	26.9637	46.7342	0.834292	0.376157	0.9628	up
ZmLAZ1-1	PRJNA637522	13day drought_PRJNA637522.2.21	30.7546	49.6374	0.516984	4.86167	0.643936	up
ZmLAZ1-1	PRJNA299127	OS1.5_PRJNA299127.2.1	30.1519	48.6651	1.70774	2.10053	0.891902	up
ZmLAZ1-1	PRJNA396192	4h of heat stress_PRJNA396192.2.11	30.9882	49.4992	2.12717	1.87094	0.879582	up
ZmLAZ1-1	PRJNA478866	Tetranychus urticae_PRJNA478866.2.3	37.9588	55.6277	5.22451	5.9155	0.591423	up
ZmLAZ1-1	PRJNA517240	drought_PRJNA517240.2.1	28.8906	46.4173	4.41246	3.17383	0.802871	up
ZmLAZ1-1	PRJNA299127	W1.5_PRJNA299127.2.3	30.1519	46.7345	1.70774	2.01874	0.882426	up
ZmLAZ1-1	PRJNA478866	Tetranychus urticae_PRJNA478866.2.5	37.4397	53.8198	4.3334	7.68254	0.437303	up
ZmLAZ1-1	PRJNA491716	SLB 24hr*_PRJNA491716.2.1	23.2177	38.9714	3.24201	9.14078	1.22083	up
ZmLAZ1-1	PRJNA578052	induction at 2day_PRJNA578052.2.5	18.7918	34.16	1.54038	10.061	0.705968	up
ZmLAZ1-1	PRJNA478866	Tetranychus urticae_PRJNA478866.2.4	35.9759	51.2798	4.05581	10.2238	0.452225	up
ZmLAZ1-1	PRJNA573054	Drought stress_PRJNA573054.2.2	48.2038	63.1976	0.990309	3.16886	0.33829	up
ZmLAZ1-1	PRJNA390756	wounded 2h_PRJNA390756.2.1	29.1395	44.1147	1.45729	3.7403	0.802335	up
ZmLAZ1-1	PRJNA478866	Tetranychus urticae_PRJNA478866.2.2	32.5641	47.3239	2.75202	4.22292	0.655367	up
ZmLAZ1-1	PRJNA531363	wounded and 6h Mythimna separata OS*_PRJNA531363.2.6	32.5807	46.8382	1.20303	0.98649	0.437196	up
ZmLAZ1-1	PRJNA421180	Drought Stressed_PRJNA421180.2.3	42.7276	56.8446	6.18904	9.7434	0.311179	up
ZmLAZ1-1	PRJNA421180	Drought Stressed_PRJNA421180.2.41	23.7263	37.6567	0.668683	6.48054	0.535139	up
ZmLAZ1-1	PRJNA637522	9day drought_PRJNA637522.2.20	30.7546	43.8288	0.516984	0.99146	0.509823	up
ZmLAZ1-1	PRJNA419326	DS_PRJNA419326.2.1	25.4553	37.5094	1.14774	4.06208	0.583492	up
ZmLAZ1-1	PRJNA506720	Heat treatment for 2 days_PRJNA506720.2.2	37.2356	49.1691	1.49454	1.49641	0.317663	up
ZmLAZ1-1	PRJNA531363	wounded and 1h Mythimna separata OS*_PRJNA531363.2.5	32.5807	43.9334	1.20303	5.39044	0.723952	up
ZmLAZ1-1	PRJNA546250	ABA 50 microM_PRJNA546250.2.1	27.5105	38.4661	2.25293	2.10531	0.4887	up
ZmLAZ1-1	PRJNA478866	Tetranychus urticae_PRJNA478866.2.1	38.2433	48.3254	4.81363	9.65277	0.439713	up
ZmLAZ1-1	PRJNA299127	W6_PRJNA299127.2.4	30.1519	39.9456	1.70774	1.35051	0.40237	up
ZmLAZ1-1	PRJNA432650	drought stress_PRJNA432650.2.2	26.6011	36.3846	4.18367	6.82113	0.655656	up
ZmLAZ1-1	PRJNA368967	salt stress_PRJNA368967.2.2	28.6645	38.4177	4.41144	4.72276	0.495896	up
ZmLAZ1-1	PRJNA449498	-Nitrogen_PRJNA449498.2.3	34.5698	44.2249	1.56659	4.63574	0.289146	up
ZmLAZ1-1	PRJNA408209	after recover light_PRJNA408209.2.1	21.6383	30.6128	5.07931	5.14368	0.580522	up
ZmLAZ1-1	PRJNA299127	OS6_PRJNA299127.2.2	30.1519	38.8195	1.70774	1.26505	0.410205	up
ZmLAZ1-1	PRJNA531363	wounded and 6h Mythimna separata OS*_PRJNA531363.2.4	39.5064	48.099	3.83052	2.46942	0.347327	up
ZmLAZ1-1	PRJNA290180	drought(after 10 days of treatment)_PRJNA290180.2.1	25.0842	33.591	2.3022	1.59364	0.992587	up
ZmLAZ1-1	PRJNA531363	wounded and 1h Mythimna separata OS*_PRJNA531363.2.12	39.5064	48.0054	3.83052	2.17369	0.861558	up
ZmLAZ1-1	PRJNA511671	drought-stressed DT4(RNase R-)_PRJNA511671.2.3	33.252	41.7042	5.79007	1.05099	0.909342	up
ZmLAZ1-1	PRJNA492469	D1 cold stress*_PRJNA492469.2.2	24.9362	32.7923	3.43382	6.81536	0.608161	up
ZmLAZ1-1	PRJNA511671	drought-stressed DT3(RNase R-)_PRJNA511671.2.2	33.252	40.9617	5.79007	1.69565	0.640876	up
ZmLAZ1-1	PRJNA309111	dry_PRJNA309111.2.2	25.958	33.2923	2.11102	1.51428	0.575905	up
ZmLAZ1-1	PRJNA492469	D1 cold stress*_PRJNA492469.2.1	26.4455	33.1772	3.3297	8.90573	0.790663	up
ZmLAZ1-1	PRJNA449498	-Nitrogen_PRJNA449498.2.6	23.0635	29.6395	3.61697	0.85473	0.416949	up
ZmLAZ1-1	PRJNA573054	Drought stress_PRJNA573054.2.5	41.5749	47.0749	0.181142	2.68595	0.271602	up
ZmLAZ1-1	PRJNA379074	SA_PRJNA379074.2.1	31.8834	37.3281	3.03487	3.23477	0.345338	up
ZmLAZ1-1	PRJNA390756	Tetranychus urticae/ TSSM-24h_PRJNA390756.2.4	29.1395	34.2176	1.45729	1.38454	0.216932	up
ZmLAZ1-1	PRJNA449498	-Nitrogen_PRJNA449498.2.5	29.7406	34.7493	2.80986	4.2016	0.333649	up
ZmLAZ1-1	PRJNA395908	innoculated with Aspergillus flavus-4d_PRJNA395908.2.11	62.8138	67.2042	13.5412	10.099	0.458059	up
ZmLAZ1-1	PRJNA541335	2h 0.5 mM nitrate*_PRJNA541335.2.1	20.863	25.0247	0.200436	1.26581	0.334187	up
ZmLAZ1-1	PRJNA357710	Low phosphate_PRJNA357710.2.1	30.6472	34.6348	1.50923	2.67797	0.272849	up
ZmLAZ1-1	PRJNA244661	heat_PRJNA244661.2.1	23.8515	27.4349	5.63267	6.14036	0.866012	up
ZmLAZ1-1	PRJNA291919	drought-stressed_PRJNA291919.2.6	30.4165	33.1725	4.38694	6.77065	0.561491	up
ZmLAZ1-1	PRJNA385873	Heat_PRJNA385873.2.12	26.4611	28.6234	3.22527	2.1349	0.758384	up
ZmLAZ1-1	PRJNA385873	Cold_PRJNA385873.2.11	26.4611	28.0375	3.22527	2.60565	0.529504	up
ZmLAZ1-1	PRJNA421180	Drought Stressed_PRJNA421180.2.17	46.9841	47.5027	6.39537	9.05454	0.182901	up
ZmLAZ1-1	PRJNA432945	drought for 72h_PRJNA432945.2.4	30.5734	30.579	3.4132	1.35547	0.37945	up
ZmLAZ1-1	PRJNA421180	Drought Stressed_PRJNA421180.2.15	52.9054	52.0528	3.8792	5.84847	0.315304	up
ZmLAZ1-1	PRJNA385873	Cold_PRJNA385873.2.9	29.7561	27.0144	2.53689	1.35102	0.485178	up
ZmLAZ1-1	PRJNA421180	Drought Stressed_PRJNA421180.2.5	53.7846	50.917	8.21962	7.97065	0.240839	up
ZmLAZ1-1	PRJNA599035	Direct root-to-root contact with weeds for 14 days._PRJNA599035.2.5	33.1503	29.6264	4.60387	1.05465	0.447571	up
ZmLAZ1-2	PRJNA432945	drought for 72h_PRJNA432945.2.2	17.4093	27.4667	1.75229	1.52767	0.762463	up
ZmLAZ1-2	PRJNA545969	Drought_PRJNA545969.2.3	5.69311	15.5222	0.368495	0.491312	1.61189	up
ZmLAZ1-2	PRJNA506746	Cd-nDSE_PRJNA506746.2.2	19.3593	27.9046	1.19542	3.27935	0.594611	up
ZmLAZ1-2	PRJNA432945	drought for 72h_PRJNA432945.2.4	21.882	29.9844	2.03943	1.06311	0.466137	up
ZmLAZ1-2	PRJEB10574	penetration/Colletotrichum graminicola/24h_PRJEB10574.2.5	12.5644	20.6091	1.50218	2.38473	0.657065	up
ZmLAZ1-2	PRJNA283053	Local HN/ 24 h_PRJNA283053.2.1	10.5573	17.7796	0.763147	2.88805	1.16884	up
ZmLAZ1-2	PRJNA506746	Cd-DSE_PRJNA506746.2.3	19.3593	26.4597	1.19542	1.10765	0.483501	up
ZmLAZ1-2	PRJNA637522	13day drought_PRJNA637522.2.6	7.27108	13.4424	2.04175	2.27657	0.947283	up
ZmLAZ1-2	PRJNA362306	Trichoderma and Fusarium_PRJNA362306.2.3	16.9463	23.0476	0.678155	2.645	0.433153	up
ZmLAZ1-2	PRJNA483231	drought stress-10th_PRJNA483231.2.1	3.32648	9.35243	0.643808	1.55851	1.76921	up
ZmLAZ1-2	PRJNA421180	Drought Stressed_PRJNA421180.2.23	11.35	17.2981	1.25934	2.95499	0.731279	up
ZmLAZ1-2	PRJNA436356	6h Post TM-Treatment_PRJNA436356.2.2	9.92956	15.7805	3.64921	2.27055	0.912847	up
ZmLAZ1-2	PRJNA390756	Tetranychus urticae/ TSSM-24h_PRJNA390756.2.4	9.10941	14.598	2.65677	3.18706	0.791968	up
ZmLAZ1-2	PRJNA408209	after dark treatment_PRJNA408209.2.2	3.30947	8.67939	1.58744	1.34999	1.49229	up
ZmLAZ1-2	PRJNA432945	drought for 72h_PRJNA432945.2.5	21.6496	26.8814	2.19447	0.454033	0.359199	up
ZmLAZ1-2	PRJNA421180	Drought Stressed_PRJNA421180.2.13	7.84753	13.0688	0.947323	0.8407	1.08733	up
ZmLAZ1-2	PRJNA545969	Drought_PRJNA545969.2.1	6.85612	11.9248	2.12441	0.831997	1.12337	up
ZmLAZ1-2	PRJNA492469	D1 cold stress*_PRJNA492469.2.2	6.02815	10.9683	2.20546	3.33957	1.21325	up
ZmLAZ1-2	PRJNA637522	9day drought_PRJNA637522.2.9	4.12538	8.99251	0.984248	2.22257	1.17772	up
ZmLAZ1-2	PRJNA421180	Drought Stressed_PRJNA421180.2.12	9.66939	14.1553	1.23932	1.58495	0.490992	up
ZmLAZ1-2	PRJNA483231	drought stress-9th_PRJNA483231.2.2	3.00731	7.47227	1.09808	1.52834	1.36768	up
ZmLAZ1-2	PRJNA389717	drought stressed-4d_PRJNA389717.2.2	8.0786	12.3811	0.97404	1.59495	0.708456	up
ZmLAZ1-2	PRJNA269060	10 uM soil phosphate_PRJNA269060.2.2	3.32653	7.11941	0.0543275	0.823067	1.38473	up
ZmLAZ1-2	PRJNA407369	24 hours post infection_PRJNA407369.2.2	4.17905	7.42405	0.520252	1.25238	0.68494	up
ZmLAZ1-2	PRJNA520822	48h heat stress_PRJNA520822.2.6	3.50689	6.63043	1.12937	0.75199	1.24841	up
ZmLAZ1-2	PRJNA368967	heat stress control_PRJNA368967.2.4	3.22216	5.64811	1.38158	1.36665	0.834328	up
ZmLAZ1-2	PRJNA529231	severe water deficit_PRJNA529231.2.2	3.31982	5.41877	0.309725	0.751257	1.24625	up
ZmLAZ1-2	PRJNA385873	Cold_PRJNA385873.2.7	4.85486	6.91894	0.266472	0.342126	1.04981	up
ZmLAZ1-4	PRJNA408209	after dark treatment_PRJNA408209.2.2	25.4007	65.54	3.08088	8.30287	1.19393	up
ZmLAZ1-4	PRJNA506720	Heat treatment for 2 days_PRJNA506720.2.3	26.5423	46.0269	1.25091	2.06077	0.717138	up
ZmLAZ1-4	PRJNA400289	with cysteine*_PRJNA400289.2.1	24.9767	43.6429	2.01216	1.79022	0.875347	up
ZmLAZ1-4	PRJNA506720	Heat treatment for 2 days_PRJNA506720.2.1	21.0188	37.7216	0.648119	2.05664	0.704524	up
ZmLAZ1-4	PRJNA489944	Spodoptera exigua caterpillar feeding_PRJNA489944.2.1	18.1341	34.8357	0.151009	3.59858	1.01269	up
ZmLAZ1-4	PRJNA385873	Cold_PRJNA385873.2.1	25.3164	39.7486	1.95115	1.8163	0.659792	up
ZmLAZ1-4	PRJNA545969	Drought_PRJNA545969.2.2	8.02315	21.948	0.28388	0.436186	1.35061	up
ZmLAZ1-4	PRJNA573054	Drought stress_PRJNA573054.2.1	7.84562	21.7277	0.10578	0.54507	1.36787	up
ZmLAZ1-4	PRJNA210356	First drought stress_PRJNA210356.2.1	22.9439	35.5055	0.486437	3.51615	0.750747	up
ZmLAZ1-4	PRJNA309111	cold_PRJNA309111.2.1	31.8182	44.0208	0.996359	0.281248	0.604125	up
ZmLAZ1-4	PRJNA385873	Cold_PRJNA385873.2.7	27.0337	38.8377	1.30843	2.81016	0.558176	up
ZmLAZ1-4	PRJNA385873	Cold_PRJNA385873.2.9	25.1237	36.5027	0.204307	0.372077	0.571373	up
ZmLAZ1-4	PRJNA637522	13day drought_PRJNA637522.2.28	11.8084	22.8456	1.21985	0.76237	0.963402	up
ZmLAZ1-4	PRJNA407369	12 days post infection_PRJNA407369.2.7	18.6349	29.6608	3.5522	2.40581	0.555303	up
ZmLAZ1-4	PRJNA573599	6h WT T. virens treated_PRJNA573599.2.1	30.9256	41.4883	1.81085	3.20804	0.528329	up
ZmLAZ1-4	PRJNA395908	innoculated with Aspergillus flavus-6d_PRJNA395908.2.13	13.1143	23.5957	2.45369	5.93087	0.827465	up
ZmLAZ1-4	PRJNA400270	with cysteine*_PRJNA400270.2.1	25.4693	35.7662	1.13411	2.57444	0.509527	up
ZmLAZ1-4	PRJNA395908	innoculated with Aspergillus flavus-5d_PRJNA395908.2.12	13.1143	23.106	2.45369	2.96505	0.857237	up
ZmLAZ1-4	PRJNA344653	cold-24h_PRJNA344653.2.4	26.6057	36.3611	1.00397	0.954949	0.583558	up
ZmLAZ1-4	PRJNA267717	submerge 72h*_PRJNA267717.2.8	25.1405	34.8674	0.953563	1.66632	0.40647	up
ZmLAZ1-4	PRJNA385873	Cold_PRJNA385873.2.3	25.8873	35.1266	0.917806	2.36884	0.411983	up
ZmLAZ1-4	PRJNA343268	cold_PRJNA343268.2.1	24.0125	32.9545	1.15723	2.31718	0.609891	up
ZmLAZ1-4	PRJNA323555	salt_PRJNA323555.2.1	15.952	24.7842	1.14262	0.940964	0.579851	up
ZmLAZ1-4	PRJNA385873	Cold_PRJNA385873.2.5	21.569	30.3644	1.14776	1.45923	0.567364	up
ZmLAZ1-4	PRJNA344653	cold-16h_PRJNA344653.2.2	24.8626	33.5914	1.04029	2.16312	0.469187	up
ZmLAZ1-4	PRJNA531363	wounded and 6h Mythimna separata OS*_PRJNA531363.2.4	22.4527	30.4817	0.847833	0.652699	0.454672	up
ZmLAZ1-4	PRJNA491716	SLB 24hr*_PRJNA491716.2.1	16.2535	24.2607	3.29683	2.72784	0.620598	up
ZmLAZ1-4	PRJNA385873	Cold_PRJNA385873.2.11	38.4275	46.266	0.502752	0.905054	0.352529	up
ZmLAZ1-4	PRJNA517240	drought_PRJNA517240.2.1	20.1916	27.8677	1.03875	2.10872	0.426357	up
ZmLAZ1-4	PRJNA390756	wounded 2h_PRJNA390756.2.1	15.8382	22.6145	1.96105	1.17668	0.633049	up
ZmLAZ1-4	PRJNA244661	cold_PRJNA244661.2.2	28.2611	34.8817	6.05819	5.57496	0.383372	up
ZmLAZ1-4	PRJNA545969	Drought_PRJNA545969.2.3	26.7065	33.0545	0.168615	0.242448	0.36653	up
ZmLAZ1-4	PRJNA267717	submerge 24h*_PRJNA267717.2.1	22.2693	28.2261	0.921303	3.34611	0.346508	up
ZmLAZ1-4	PRJNA283144	cis-12-oxo-phytodienoic acid_PRJNA283144.2.2	19.5325	25.4187	1.67676	0.994214	0.531503	up
ZmLAZ1-4	PRJNA578052	induction at 8day_PRJNA578052.2.3	18.1632	22.977	0.855971	1.32379	0.320019	up
ZmLAZ1-4	PRJNA390756	Oligonychus pratensis/ BGM-24h_PRJNA390756.2.6	15.8382	19.2325	1.96105	0.167506	0.285279	up
ZmLAZ1-4	PRJNA368967	salt stress_PRJNA368967.2.2	15.7879	19.1807	0.630957	2.40574	0.266812	up
ZmLAZ1-4	PRJNA368967	ozone treatment_PRJNA368967.2.1	11.6943	14.944	0.751955	1.55738	0.343721	up
ZmLAZ1-5	PRJNA531363	wounded and 1h Mythimna separata OS*_PRJNA531363.2.5	9.96038	27.5792	0.880303	1.244	1.58873	up
ZmLAZ1-5	PRJNA531363	wounded and 1h Mythimna separata OS*_PRJNA531363.2.12	8.82017	24.7904	0.559552	0.787965	1.64179	up
ZmLAZ1-5	PRJNA389717	2d drought stressed_PRJNA389717.2.1	18.0059	29.6837	0.384855	1.20078	0.816716	up
ZmLAZ1-5	PRJNA389717	drought stressed-4d_PRJNA389717.2.2	16.9521	27.5207	2.02055	1.00773	0.702739	up
ZmLAZ1-5	PRJNA491716	SLB 24hr*_PRJNA491716.2.1	10.8138	20.992	6.67177	3.83632	0.393967	up
ZmLAZ1-5	PRJNA400289	with cysteine*_PRJNA400289.2.1	15.2847	25.2794	2.64	1.19332	0.663348	up
ZmLAZ1-5	PRJNA408209	after dark treatment_PRJNA408209.2.2	6.54069	16.318	0.782506	1.05082	1.10921	up
ZmLAZ1-5	PRJNA517240	drought_PRJNA517240.2.1	12.7379	22.0593	1.90993	2.76353	0.618358	up
ZmLAZ1-5	PRJNA545969	Drought_PRJNA545969.2.3	14.0195	22.986	1.518	2.02778	0.675949	up
ZmLAZ1-5	PRJNA427399	MIMV-Infected_PRJNA427399.2.1	15.7347	23.9199	0.972251	0.342223	0.489851	up
ZmLAZ1-5	PRJNA343268	cold_PRJNA343268.2.1	8.50534	15.7444	4.08385	5.25334	0.683513	up
ZmLAZ1-5	PRJNA573054	Drought stress_PRJNA573054.2.6	5.40101	12.2848	2.88148	0.245393	0.677635	up
ZmLAZ1-5	PRJNA283144	cis-12-oxo-phytodienoic acid_PRJNA283144.2.2	11.0117	17.8173	1.10833	3.05213	0.642636	up
ZmLAZ1-5	PRJNA362306	Trichoderma and Fusarium_PRJNA362306.2.3	20.8796	27.6795	1.6907	0.835635	0.406837	up
ZmLAZ1-5	PRJNA637522	13day drought_PRJNA637522.2.28	8.63561	15.3953	0.160202	1.12869	1.04079	up
ZmLAZ1-5	PRJNA414300	salinity stress*_PRJNA414300.2.2	6.29752	12.4788	0.643256	0.460712	0.821647	up
ZmLAZ1-5	PRJNA267717	submerge 24h*_PRJNA267717.2.2	12.8613	18.6465	0.50281	2.76474	0.520488	up
ZmLAZ1-5	PRJNA449498	-Nitrogen_PRJNA449498.2.1	14.4218	19.9755	1.63348	1.76763	0.448008	up
ZmLAZ1-5	PRJNA368967	heat stress control_PRJNA368967.2.4	8.23023	12.4886	1.85273	1.40216	0.691857	up
ZmLAZ1-5	PRJNA291919	drought-stressed_PRJNA291919.2.7	2.06808	6.32132	1.34442	0.444768	0.774691	up
ZmLAZ1-5	PRJNA385873	Heat_PRJNA385873.2.10	14.1889	18.4175	1.2688	1.42326	0.389706	up
ZmLAZ1-5	PRJNA395908	innoculated with Aspergillus flavus-6d_PRJNA395908.2.13	6.54823	10.6947	2.5101	3.87477	0.744358	up
ZmLAZ1-5	PRJNA436356	3h Post TM-Treatment_PRJNA436356.2.1	11.503	15.4814	2.11509	1.22624	0.466492	up
ZmLAZ1-5	PRJNA284670	PEG/ 6h/ -0.8MPa_PRJNA284670.2.1	13.1065	16.9961	1.18485	1.31636	0.360379	up
ZmLAZ1-5	PRJEB13048	Ustilago_PRJEB13048.2.2	20.6709	24.4991	0.0929131	1.43802	0.253641	up
ZmLAZ1-5	PRJNA226757	24h severe water deficit_PRJNA226757.2.2	15.5174	19.1802	0.775523	2.11174	0.303259	up
ZmLAZ1-5	PRJNA436356	6h Post TM-Treatment_PRJNA436356.2.2	11.503	15.1634	2.11509	2.14648	0.427366	up
ZmLAZ1-5	PRJNA385873	Heat_PRJNA385873.2.6	11.8652	15.4819	2.17406	1.19606	0.540112	up
ZmLAZ1-5	PRJNA449498	-Nitrogen_PRJNA449498.2.6	10.6595	14.1989	1.05605	0.42173	0.399739	up
ZmLAZ1-5	PRJEB13048	Fusarium_PRJEB13048.2.1	20.6709	24.1754	0.0929131	0.671986	0.242709	up
ZmLAZ1-5	PRJNA578052	induction at 6day_PRJNA578052.2.2	13.2794	16.7775	0.52055	0.11268	0.384998	up
ZmLAZ1-5	PRJNA385873	Cold_PRJNA385873.2.11	17.2875	20.7855	0.478471	0.91951	0.372951	up
ZmLAZ1-5	PRJNA421180	Drought Stressed_PRJNA421180.2.39	6.73865	10.2185	1.22836	0.513561	0.391939	up
ZmLAZ1-5	PRJNA573054	Drought stress_PRJNA573054.2.5	9.93915	12.9232	0.959333	1.34421	0.525455	up
ZmLAZ1-5	PRJNA299127	W1.5_PRJNA299127.2.3	14.0495	17.0208	1.13687	2.57018	0.44194	up
ZmLAZ1-5	PRJNA283144	10-oxo-11-phytoenoic acid_PRJNA283144.2.1	11.0117	13.8311	1.10833	4.14673	0.376521	up
ZmLAZ1-5	PRJNA436356	36h Post TM-Treatment_PRJNA436356.2.5	11.503	14.2849	2.11509	1.78265	0.326667	up
ZmLAZ1-5	PRJNA587226	after-treatment(+N)_PRJNA587226.2.1	16.1064	18.6076	0.426007	1.61029	0.468187	up
ZmLAZ1-5	PRJNA390756	wounded 2h_PRJNA390756.2.1	10.654	12.6986	2.879	0.447608	0.370963	up
ZmLAZ1-5	PRJNA421180	Drought Stressed_PRJNA421180.2.12	7.55593	9.54219	1.17803	0.495686	0.264567	up
ZmLAZ1-5	PRJNA344653	cold-16h_PRJNA344653.2.2	14.9732	13.4773	1.20552	3.60809	0.341944	up
ZmLAZ1-7	PRJNA172724	drought stress_PRJNA172724.2.1	7.08417	19.9878	0.134419	1.52751	1.01417	up
ZmLAZ1-7	PRJNA283144	cis-12-oxo-phytodienoic acid_PRJNA283144.2.2	15.2113	27.0369	1.23744	4.98513	0.649226	up
ZmLAZ1-7	PRJNA491716	SLB 24hr*_PRJNA491716.2.1	7.56646	17.7571	2.61783	5.39703	0.571716	up
ZmLAZ1-7	PRJNA545969	Drought_PRJNA545969.2.3	6.24996	15.7097	0.487391	1.63655	0.87793	up
ZmLAZ1-7	PRJNA544019	cold_PRJNA544019.2.3	3.61024	12.9177	1.28	2.98189	1.85701	up
ZmLAZ1-7	PRJNA637522	13day drought_PRJNA637522.2.28	5.97762	14.9763	1.34209	1.74473	1.20604	up
ZmLAZ1-7	PRJNA511671	drought-stressed DT4(RNase R-)_PRJNA511671.2.3	10.9385	18.6644	0.39637	4.84507	0.721788	up
ZmLAZ1-7	PRJNA389717	2d drought stressed_PRJNA389717.2.1	10.243	17.4581	0.66609	1.2556	1.0203	up
ZmLAZ1-7	PRJNA385873	Heat_PRJNA385873.2.4	7.57928	14.7779	0.994484	2.11759	0.602308	up
ZmLAZ1-7	PRJNA389717	drought stressed-4d_PRJNA389717.2.2	10.3811	17.4957	0.427135	2.3234	1.01971	up
ZmLAZ1-7	PRJNA573054	Drought stress_PRJNA573054.2.2	9.75162	16.3497	0.25848	0.511279	0.67057	up
ZmLAZ1-7	PRJNA506465	PD_PRJNA506465.2.1	11.61	17.651	1.60841	1.06341	0.537126	up
ZmLAZ1-7	PRJNA210356	Third drought stress_PRJNA210356.2.2	13.3918	19.0969	1.72041	4.42933	1.06089	up
ZmLAZ1-7	PRJNA395908	innoculated with Aspergillus flavus-6d_PRJNA395908.2.13	8.36091	13.2526	3.13066	4.98989	0.539547	up
ZmLAZ1-7	PRJEB13048	Fusarium_PRJEB13048.2.1	7.15894	11.8878	0.398974	1.71525	0.852737	up
ZmLAZ1-7	PRJNA489944	Spodoptera exigua caterpillar feeding_PRJNA489944.2.1	8.58211	12.891	2.22796	1.18071	0.698128	up
ZmLAZ1-7	PRJNA267717	submerge 72h*_PRJNA267717.2.6	10.8835	15.186	1.30169	0.435296	0.561044	up
ZmLAZ1-7	PRJNA520822	2h heat stress_PRJNA520822.2.12	5.47165	9.73927	0.833295	1.76879	1.01193	up
ZmLAZ1-7	PRJNA532953	No pre-treqatemnt and 6h W+OS treatment_PRJNA532953.2.2	10.0479	13.776	1.61633	2.56478	0.628257	up
ZmLAZ1-7	PRJNA520822	48h heat stress_PRJNA520822.2.6	3.63674	7.21882	0.829615	1.16695	0.745433	up
ZmLAZ1-7	PRJNA380272	jasmonic acid treatment_PRJNA380272.2.2	8.95567	12.3265	0.445906	1.34488	0.458353	up
ZmLAZ1-7	PRJNA432945	drought for 72h_PRJNA432945.2.5	11.822	14.858	0.592145	1.14281	0.656998	up
ZmLAZ1-7	PRJNA506720	Heat treatment for 2 days_PRJNA506720.2.3	10.0339	13.0671	3.09068	0.736682	0.612193	up
ZmLAZ1-7	PRJEB13048	Ustilago_PRJEB13048.2.2	7.15894	10.1438	0.398974	0.766844	0.545147	up
ZmLAZ1-7	PRJNA419139	Wounding_PRJNA419139.2.3	3.20309	5.9963	0.148547	0.116923	0.988437	up
ZmLAZ1-7	PRJNA432945	drought for 72h_PRJNA432945.2.2	8.51531	11.222	0.538556	0.665966	0.683039	up
ZmLAZ1-7	PRJNA267717	submerge 72h*_PRJNA267717.2.8	7.73476	9.88851	1.44001	1.96965	0.39085	up
ZmLAZ1-7	PRJNA520822	48h heat stress_PRJNA520822.2.13	5.47165	7.58763	0.833295	0.245594	0.926257	up
ZmLAZ1-7	PRJNA532953	4d pre-treqatemnt and 7d relaxation then W+OS treatment_PRJNA532953.2.1	10.0479	11.9698	1.61633	0.653014	0.470503	up
ZmLAZ1-7	PRJNA421180	Drought Stressed_PRJNA421180.2.19	7.33387	9.19405	0.921817	1.93643	0.554947	up
ZmLAZ1-7	PRJNA520822	48h heat stress_PRJNA520822.2.2	9.00658	10.7524	1.27931	0.977313	0.512786	up
ZmLAZ1-7	PRJNA436356	36h Post TM-Treatment_PRJNA436356.2.5	8.37069	9.86686	2.16428	1.19225	0.438828	up
ZmLAZ1-7	PRJNA390756	wounded 2h_PRJNA390756.2.1	10.1096	11.3977	0.785071	2.21208	0.571556	up
ZmLAZ1-7	PRJNA436356	6h Post TM-Treatment_PRJNA436356.2.2	8.37069	9.61226	2.16428	2.70278	0.412155	up
ZmLAZ1-7	PRJNA421180	Drought Stressed_PRJNA421180.2.20	8.24587	8.48423	2.153	1.27226	0.407568	up
ZmLAZ1-8	PRJNA491716	SLB 24hr*_PRJNA491716.2.1	14.3158	34.9159	0.926134	0.866854	1.25603	up
ZmLAZ1-8	PRJEB10574	biotrophic/Colletotrichum graminicola/48h_PRJEB10574.2.3	8.47618	28.8011	0.885541	8.76587	1.72865	up
ZmLAZ1-8	PRJNA511671	drought-stressed DT4(RNase R-)_PRJNA511671.2.3	16.3731	36.0572	0.920991	0.313454	1.03813	up
ZmLAZ1-8	PRJEB10574	necrotrophic/Colletotrichum graminicola/120h_PRJEB10574.2.1	8.47618	25.6683	0.885541	4.48517	1.51337	up
ZmLAZ1-8	PRJEB10574	penetration/Colletotrichum graminicola/24h_PRJEB10574.2.2	8.47618	24.932	0.885541	4.48442	1.4569	up
ZmLAZ1-8	PRJNA492469	D1 cold stress*_PRJNA492469.2.1	9.37678	25.3794	2.33783	2.70071	1.42723	up
ZmLAZ1-8	PRJNA390756	wounded 2h_PRJNA390756.2.1	16.0277	31.5824	1.40587	1.50783	1.10397	up
ZmLAZ1-8	PRJNA299127	OS1.5_PRJNA299127.2.1	9.28587	22.8685	0.0694635	1.65044	1.38863	up
ZmLAZ1-8	PRJNA391707	375ppm_PRJNA391707.2.6	4.25737	17.6	0.227813	1.35144	1.75407	up
ZmLAZ1-8	PRJNA492469	D1 cold stress*_PRJNA492469.2.2	8.75489	21.2773	2.4606	2.86661	1.29067	up
ZmLAZ1-8	PRJNA283144	cis-12-oxo-phytodienoic acid_PRJNA283144.2.2	22.1063	34.424	4.30876	1.66449	0.784573	up
ZmLAZ1-8	PRJNA637522	13day drought_PRJNA637522.2.25	7.96542	20.2015	0.359795	3.4455	1.32716	up
ZmLAZ1-8	PRJNA545969	Drought_PRJNA545969.2.2	10.0095	21.8772	0.227108	1.17132	0.941249	up
ZmLAZ1-8	PRJNA432650	drought stress_PRJNA432650.2.2	9.0653	20.7797	0.631167	1.49521	1.16765	up
ZmLAZ1-8	PRJNA573054	Drought stress_PRJNA573054.2.1	10.1334	21.7039	0.103972	1.17469	0.910546	up
ZmLAZ1-8	PRJEB10574	necrotrophic/Colletotrichum graminicola/120h_PRJEB10574.2.4	17.9455	29.2248	1.62168	0.192554	0.611174	up
ZmLAZ1-8	PRJNA637522	13day drought_PRJNA637522.2.28	11.1703	22.2317	0.778398	1.23708	0.94246	up
ZmLAZ1-8	PRJNA299127	W1.5_PRJNA299127.2.3	9.28587	19.8563	0.0694635	0.780277	1.13216	up
ZmLAZ1-8	PRJNA432945	drought for 72h_PRJNA432945.2.4	14.268	24.7308	0.245067	1.26902	0.796515	up
ZmLAZ1-8	PRJNA344653	cold-24h_PRJNA344653.2.4	13.0516	23.5142	1.59263	4.02292	0.975373	up
ZmLAZ1-8	PRJNA421180	Drought Stressed_PRJNA421180.2.41	4.01084	14.4135	0.755711	1.68462	1.71959	up
ZmLAZ1-8	PRJEB13048	Fusarium_PRJEB13048.2.1	21.4544	31.757	0.754298	1.35278	0.6341	up
ZmLAZ1-8	PRJNA390756	Tetranychus urticae/ TSSM-24h_PRJNA390756.2.4	16.0277	26.2855	1.40587	1.84208	0.706626	up
ZmLAZ1-8	PRJNA390756	Oligonychus pratensis/ BGM-24h_PRJNA390756.2.6	16.0277	25.9581	1.40587	0.961478	0.678297	up
ZmLAZ1-8	PRJNA408209	after recover light_PRJNA408209.2.1	14.6199	24.3912	2.81336	1.30945	0.517764	up
ZmLAZ1-8	PRJNA432650	drought stress_PRJNA432650.2.1	11.9261	21.5373	0.487287	2.00719	0.775932	up
ZmLAZ1-8	PRJNA419326	DS_PRJNA419326.2.1	13.9719	23.3141	1.65916	3.01752	0.61952	up
ZmLAZ1-8	PRJNA391707	375ppm_PRJNA391707.2.8	2.06622	10.9777	0.576892	2.04256	2.40048	up
ZmLAZ1-8	PRJNA407369	12 hours post infection_PRJNA407369.2.1	5.39962	14.0406	0.778568	2.49283	1.1722	up
ZmLAZ1-8	PRJNA427399	MIMV-Infected_PRJNA427399.2.1	8.83783	17.4709	0.721423	1.16348	0.923961	up
ZmLAZ1-8	PRJNA478866	Tetranychus urticae_PRJNA478866.2.3	15.569	23.724	1.74327	1.01767	0.535489	up
ZmLAZ1-8	PRJNA543165	1M nitrate+Polyaspartic acid_PRJNA543165.2.1	4.55467	12.2918	0.782773	1.94249	1.31939	up
ZmLAZ1-8	PRJNA489944	Spodoptera exigua caterpillar feeding_PRJNA489944.2.1	9.35822	16.8955	0.592966	0.733715	0.909313	up
ZmLAZ1-8	PRJNA531363	wounded and 6h Mythimna separata OS*_PRJNA531363.2.4	9.51259	16.8284	0.454907	0.788698	0.764082	up
ZmLAZ1-8	PRJNA385873	Cold_PRJNA385873.2.1	12.2978	19.0519	0.915344	1.76796	0.624398	up
ZmLAZ1-8	PRJNA299127	OS6_PRJNA299127.2.2	9.28587	15.8022	0.0694635	0.598212	0.787338	up
ZmLAZ1-8	PRJNA407369	24 hours post infection_PRJNA407369.2.2	6.54021	13.0435	0.211274	0.415014	0.749746	up
ZmLAZ1-8	PRJNA226757	24h severe water deficit_PRJNA226757.2.2	17.0305	23.2948	1.04423	2.21748	0.477632	up
ZmLAZ1-8	PRJNA449498	-Nitrogen_PRJNA449498.2.3	21.1111	27.3353	0.746699	1.47567	0.321131	up
ZmLAZ1-8	PRJNA432945	drought for 72h_PRJNA432945.2.7	14.9289	21.1502	0.459481	0.653653	0.486637	up
ZmLAZ1-8	PRJNA343268	cold_PRJNA343268.2.1	6.49611	12.4814	0.674286	2.85129	1.02821	up
ZmLAZ1-8	PRJNA531363	wounded and 6h Mythimna separata OS*_PRJNA531363.2.6	10.4947	16.3548	0.743963	0.89503	0.593815	up
ZmLAZ1-8	PRJNA307613	6h FR_PRJNA307613.2.6	8.28631	13.9273	0.540782	0.806331	0.694455	up
ZmLAZ1-8	PRJNA449498	-Nitrogen_PRJNA449498.2.1	17.1675	22.6682	0.710777	0.308264	0.300447	up
ZmLAZ1-8	PRJNA543165	1M nitrate_PRJNA543165.2.3	4.55467	10.0273	0.782773	0.349886	1.06902	up
ZmLAZ1-8	PRJNA556806	cold_PRJNA556806.2.15	13.3668	18.7973	1.54696	1.34017	0.502767	up
ZmLAZ1-8	PRJNA556806	cold_PRJNA556806.2.21	15.0074	20.2511	1.44312	1.54947	0.402652	up
ZmLAZ1-8	PRJNA210356	Third drought stress_PRJNA210356.2.2	6.11022	11.3059	0.506426	0.921256	0.999124	up
ZmLAZ1-8	PRJNA543185	weedy- plants growing with weeds_PRJNA543185.2.1	8.56007	13.4617	2.12067	4.01906	0.630842	up
ZmLAZ1-8	PRJNA307613	3h FR_PRJNA307613.2.5	8.28631	13.1769	0.540782	0.591116	0.698445	up
ZmLAZ1-8	PRJNA432945	drought for 72h_PRJNA432945.2.2	16.9192	21.7804	0.968621	1.27246	0.393128	up
ZmLAZ1-8	PRJNA532953	4d pre-treqatemnt and 7d relaxation then W+OS treatment_PRJNA532953.2.1	10.3676	15.159	0.774243	0.85675	0.574966	up
ZmLAZ1-8	PRJNA556806	cold_PRJNA556806.2.6	14.2575	18.9919	1.14626	2.11246	0.466477	up
ZmLAZ1-8	PRJNA407369	2 days post infection_PRJNA407369.2.3	9.38298	14.0495	1.27474	0.303587	0.492838	up
ZmLAZ1-8	PRJNA520822	48h heat stress_PRJNA520822.2.13	11.5835	16.2217	1.37035	1.45133	0.92827	up
ZmLAZ1-8	PRJNA478866	Tetranychus urticae_PRJNA478866.2.5	18.3722	22.9408	2.51425	1.28015	0.350165	up
ZmLAZ1-8	PRJNA478866	Tetranychus urticae_PRJNA478866.2.1	13.6686	18.2147	2.78246	3.33208	0.402129	up
ZmLAZ1-8	PRJNA520822	48h heat stress_PRJNA520822.2.7	7.81123	12.3065	0.89004	0.059583	0.604469	up
ZmLAZ1-8	PRJNA520822	2h heat stress_PRJNA520822.2.12	11.5835	15.8638	1.37035	1.02283	0.589082	up
ZmLAZ1-8	PRJNA520822	2h heat stress_PRJNA520822.2.8	7.81123	12.0444	0.89004	0.498907	0.533482	up
ZmLAZ1-8	PRJNA529231	severe water deficit_PRJNA529231.2.2	15.9316	20.1336	1.03186	0.497906	0.324644	up
ZmLAZ1-8	PRJNA506465	PD_PRJNA506465.2.1	8.11926	12.312	0.46943	0.671171	0.593247	up
ZmLAZ1-8	PRJNA385873	Cold_PRJNA385873.2.9	13.6015	17.7843	0.717636	0.61055	0.476383	up
ZmLAZ1-8	PRJNA562045	water stress_PRJNA562045.2.6	16.3739	20.5383	0.0817525	0.223193	0.346404	up
ZmLAZ1-8	PRJNA432945	drought for 72h_PRJNA432945.2.5	16.0076	20.137	0.654125	0.479516	0.357555	up
ZmLAZ1-8	PRJNA295410	aphid 2h*_PRJNA295410.2.1	7.0244	10.9739	1.55387	0.661206	0.508808	up
ZmLAZ1-8	PRJNA556806	cold_PRJNA556806.2.1	13.5264	17.4484	0.680254	0.795008	0.364316	up
ZmLAZ1-8	PRJNA556806	cold_PRJNA556806.2.2	15.3595	19.2435	1.00725	1.69723	0.354331	up
ZmLAZ1-8	PRJNA299127	W6_PRJNA299127.2.4	9.28587	13.1491	0.0694635	0.67381	0.507212	up
ZmLAZ1-8	PRJNA532953	No pre-treqatemnt and 6h W+OS treatment_PRJNA532953.2.2	10.3676	14.0806	0.774243	0.503079	0.459614	up
ZmLAZ1-8	PRJNA546250	ABA 50 microM_PRJNA546250.2.1	6.73072	10.39	0.533303	0.503013	0.653614	up
ZmLAZ1-8	PRJNA226757	24h mid water defict_PRJNA226757.2.4	17.0305	20.6258	1.04423	1.5425	0.29841	up
ZmLAZ1-8	PRJNA436356	6h Post TM-Treatment_PRJNA436356.2.2	16.1307	19.671	1.76804	1.27613	0.228427	up
ZmLAZ1-8	PRJNA284670	PEG/ 6h/ -0.8MPa_PRJNA284670.2.3	19.3375	22.6791	1.50225	1.39074	0.254344	up
ZmLAZ1-8	PRJNA421180	Drought Stressed_PRJNA421180.2.39	4.61585	7.77736	0.858396	0.690718	0.650715	up
ZmLAZ1-8	PRJNA295410	aphid 4h*_PRJNA295410.2.2	7.0244	10.15	1.55387	0.864124	0.472017	up
ZmLAZ1-8	PRJNA421180	Drought Stressed_PRJNA421180.2.40	4.50678	7.53277	0.794557	1.0538	0.677964	up
ZmLAZ1-8	PRJNA291919	drought-stressed_PRJNA291919.2.7	4.56814	7.57616	1.09724	0.412446	0.453772	up
ZmLAZ1-8	PRJNA421180	Drought Stressed_PRJNA421180.2.38	5.94214	8.60976	0.483495	1.84739	0.502211	up
ZmLAZ1-8	PRJNA421180	Drought Stressed_PRJNA421180.2.29	15.654	18.0746	1.06683	1.271	0.199062	up
ZmLAZ1-8	PRJNA421180	Drought Stressed_PRJNA421180.2.9	4.23081	6.62729	0.360925	1.78275	0.596352	up
ZmLAZ1-8	PRJNA421180	Drought Stressed_PRJNA421180.2.12	4.04176	6.23603	0.741518	0.776643	0.437186	up
ZmLAZ1-8	PRJNA421180	Drought Stressed_PRJNA421180.2.27	17.8683	19.9225	1.01529	1.20849	0.16658	up
ZmLAZ1-8	PRJNA421180	Drought Stressed_PRJNA421180.2.33	3.07187	4.9592	0.250941	0.329564	0.605027	up
ZmLAZ1-9	PRJNA492469	D1 cold stress*_PRJNA492469.2.2	22.1051	47.0437	3.32469	6.30919	1.23358	up
ZmLAZ1-9	PRJNA491716	SLB 24hr*_PRJNA491716.2.1	15.7331	31.2517	5.49299	1.3064	0.986474	up
ZmLAZ1-9	PRJNA395908	innoculated with Aspergillus flavus-6d_PRJNA395908.2.13	9.58238	16.4607	2.07104	3.76947	0.731848	up
ZmLAZ1-9	PRJNA299127	OS1.5_PRJNA299127.2.1	21.0514	26.0338	2.3653	0.589023	0.314936	up
ZmLAZ1-9	PRJNA368967	heat stress control_PRJNA368967.2.4	19.8476	24.7571	1.35981	0.871978	0.3626	up
ZmLAZ1-9	PRJNA587226	after-treatment(+N)_PRJNA587226.2.1	19.1933	23.6731	2.65459	0.835011	0.404694	up
ZmLAZ1-9	PRJNA385873	Cold_PRJNA385873.2.5	21.4111	25.779	1.43324	2.72678	0.479367	up
ZmLAZ1-9	PRJNA436207	infected stage 3_PRJNA436207.2.3	18.0686	22.2522	2.98274	2.16117	0.314768	up
ZmLAZ1-9	PRJNA267717	submerge 72h*_PRJNA267717.2.8	9.81586	13.8316	1.55342	0.834287	0.422942	up
ZmLAZ1-9	PRJNA436356	6h Post TM-Treatment_PRJNA436356.2.2	21.3404	24.8368	2.35386	1.39193	0.228423	up
ZmLAZ1-9	PRJNA395908	innoculated with Aspergillus flavus-5d_PRJNA395908.2.12	9.58238	12.7286	2.07104	4.72091	0.481726	up
ZmLAZ1-9	PRJNA385873	Cold_PRJNA385873.2.9	18.6613	21.7422	0.374568	0.954994	0.318199	up
ZmLAZ1-1	PRJNA544019	cold_PRJNA544019.2.9	75.9238	39.97	16.5835	10.9638	-0.840644	down
ZmLAZ1-1	PRJNA545969	Drought_PRJNA545969.2.3	54.9276	33.9984	0.103707	1.29571	-0.527913	down
ZmLAZ1-1	PRJNA421180	Drought Stressed_PRJNA421180.2.19	61.6951	42.4045	11.5718	2.30167	-0.28486	down
ZmLAZ1-1	PRJNA407369	12 hours post infection_PRJNA407369.2.1	39.5698	24.2419	8.24781	5.65762	-0.609057	down
ZmLAZ1-1	PRJNA436356	12h Post TM-Treatment_PRJNA436356.2.3	47.2097	34.8502	8.1176	3.19991	-0.332343	down
ZmLAZ1-1	PRJNA291919	drought-stressed_PRJNA291919.2.8	46.6888	35.3359	9.0985	7.79547	-0.44387	down
ZmLAZ1-1	PRJNA520822	48h heat stress_PRJNA520822.2.2	30.7381	19.6472	0.611485	1.16764	-0.783284	down
ZmLAZ1-1	PRJNA520822	48h heat stress_PRJNA520822.2.6	34.0894	25.4674	0.727518	0.734126	-0.614244	down
ZmLAZ1-1	PRJNA436356	36h Post TM-Treatment_PRJNA436356.2.5	47.2097	39.0978	8.1176	4.41261	-0.369405	down
ZmLAZ1-1	PRJNA407369	24 hours post infection_PRJNA407369.2.2	30.5272	22.5361	2.8889	1.49469	-0.523818	down
ZmLAZ1-1	PRJNA407369	6 days post infection_PRJNA407369.2.5	34.2248	26.9955	3.18991	3.93516	-0.393675	down
ZmLAZ1-1	PRJNA477643	TR3d_PRJNA477643.2.1	26.9396	20.0923	2.51155	2.66887	-0.628644	down
ZmLAZ1-1	PRJEB13048	Fusarium_PRJEB13048.2.1	30.9241	24.111	2.26893	1.56399	-0.442923	down
ZmLAZ1-1	PRJNA578052	induction at 4day_PRJNA578052.2.1	31.082	26.8419	0.139793	0.237475	-0.26813	down
ZmLAZ1-1	PRJNA506746	Cd-nDSE_PRJNA506746.2.2	22.1637	18.3747	0.344942	1.6132	-0.263442	down
ZmLAZ1-1	PRJEB13048	Ustilago_PRJEB13048.2.2	30.9241	27.5597	2.26893	5.6032	-0.460124	down
ZmLAZ1-1	PRJNA506746	Cd-DSE_PRJNA506746.2.3	22.1637	19.7125	0.344942	1.11825	-0.254393	down
ZmLAZ1-1	PRJNA520822	48h heat stress_PRJNA520822.2.14	20.6826	18.4046	3.13903	0.152936	-0.457027	down
ZmLAZ1-1	PRJNA392457	9 hours post inoculation E. turcium_PRJNA392457.2.4	29.2629	34.7911	1.50115	6.69767	-0.48449	down
ZmLAZ1-2	PRJEB32558	red light_PRJEB32558.2.2	24.6425	10.4902	1.3955	4.9575	-1.35699	down
ZmLAZ1-2	PRJEB13048	Fusarium_PRJEB13048.2.1	26.0973	12.6857	3.51556	1.69883	-0.877609	down
ZmLAZ1-2	PRJEB32558	blue light_PRJEB32558.2.1	24.6425	11.7672	1.3955	3.5185	-1.23179	down
ZmLAZ1-2	PRJNA573599	54h WT T. virens treated_PRJNA573599.2.3	10.4882	2.95765	2.6191	1.97253	-2.04796	down
ZmLAZ1-2	PRJNA573599	30h WT T. virens treated_PRJNA573599.2.2	10.4882	3.36103	2.6191	2.23377	-1.66371	down
ZmLAZ1-2	PRJNA578052	induction at 8day_PRJNA578052.2.3	12.7843	5.94614	1.33431	1.16797	-1.30348	down
ZmLAZ1-2	PRJNA344653	cold-6h_PRJNA344653.2.6	7.86804	2.19724	1.14389	0.197744	-1.69596	down
ZmLAZ1-2	PRJNA395908	innoculated with Aspergillus flavus-5d_PRJNA395908.2.12	9.84245	4.51627	4.55668	3.0191	-0.737968	down
ZmLAZ1-2	PRJNA485633	exposed to M. quadrilineatus_PRJNA485633.2.4	15.4118	10.1112	1.05789	3.43396	-0.814336	down
ZmLAZ1-2	PRJNA609156	low nitrogen_PRJNA609156.2.2	16.8431	11.9099	2.10668	0.0212665	-0.676604	down
ZmLAZ1-2	PRJNA578052	induction at 6day_PRJNA578052.2.2	12.4985	7.64675	0.907803	2.03361	-0.898467	down
ZmLAZ1-2	PRJNA421180	Drought Stressed_PRJNA421180.2.3	16.6082	11.7817	1.78381	1.60195	-0.717127	down
ZmLAZ1-2	PRJNA562045	water stress_PRJNA562045.2.8	15.4157	10.5957	1.27972	1.38417	-0.895873	down
ZmLAZ1-2	PRJNA421180	Drought Stressed_PRJNA421180.2.38	12.2741	7.69795	2.71463	1.67634	-1.04441	down
ZmLAZ1-2	PRJNA291919	drought-stressed_PRJNA291919.2.4	8.05074	3.51088	3.15038	1.01847	-0.823158	down
ZmLAZ1-2	PRJNA344653	cold-3h_PRJNA344653.2.5	6.96899	2.5344	0.424626	1.56103	-1.63129	down
ZmLAZ1-2	PRJNA244661	UV_PRJNA244661.2.4	6.63136	2.23549	2.13364	0.350651	-1.74121	down
ZmLAZ1-2	PRJNA395908	innoculated with Aspergillus flavus-6d_PRJNA395908.2.13	9.84245	5.76506	4.55668	2.72617	-0.725194	down
ZmLAZ1-2	PRJNA549915	Fusarium virgliforme Inoculated_PRJNA549915.2.6	17.0565	13.1218	1.18118	1.18003	-0.511745	down
ZmLAZ1-2	PRJNA520822	2h heat stress_PRJNA520822.2.9	4.96243	1.58494	0.945601	0.420191	-1.78296	down
ZmLAZ1-2	PRJNA244661	cold_PRJNA244661.2.2	6.63136	3.48542	2.13364	1.21782	-0.914687	down
ZmLAZ1-2	PRJNA517240	drought_PRJNA517240.2.1	6.90676	3.78919	0.837864	0.452971	-1.12723	down
ZmLAZ1-2	PRJNA344653	cold-16h_PRJNA344653.2.2	4.74865	1.65257	0.587607	0.568221	-1.55119	down
ZmLAZ1-2	PRJNA421180	Drought Stressed_PRJNA421180.2.36	14.2875	11.2247	2.55283	2.01891	-0.446756	down
ZmLAZ1-2	PRJNA421180	Drought Stressed_PRJNA421180.2.31	18.0563	15.1162	1.21586	0.956521	-0.310011	down
ZmLAZ1-2	PRJNA520822	48h heat stress_PRJNA520822.2.14	10.1771	7.4187	2.23767	0.347047	-0.845766	down
ZmLAZ1-2	PRJNA573054	Drought stress_PRJNA573054.2.5	3.62343	0.899515	0.626101	0.0204395	-2.16659	down
ZmLAZ1-2	PRJNA573054	Drought stress_PRJNA573054.2.3	3.74234	1.04493	1.39521	0.104611	-1.35447	down
ZmLAZ1-2	PRJNA344653	cold-1h_PRJNA344653.2.3	6.38324	3.72377	1.45034	0.184631	-1.15252	down
ZmLAZ1-2	PRJNA556806	cold_PRJNA556806.2.6	5.53744	3.16355	0.581085	0.752282	-0.781128	down
ZmLAZ1-2	PRJNA421180	Drought Stressed_PRJNA421180.2.21	21.1191	18.9226	3.19567	2.64256	-0.34071	down
ZmLAZ1-2	PRJNA599458	Direct root-to-root contact at time 14 days._PRJNA599458.2.2	9.21821	7.16678	1.264	1.23796	-0.837035	down
ZmLAZ1-2	PRJEB10574	necrotrophic/Colletotrichum graminicola/120h_PRJEB10574.2.4	12.5644	10.7423	1.50218	0.622336	-0.604989	down
ZmLAZ1-2	PRJNA244661	heat_PRJNA244661.2.1	6.63136	4.83403	2.13364	2.00495	-1.09349	down
ZmLAZ1-2	PRJNA578052	induction at 4day_PRJNA578052.2.1	9.69368	7.91536	0.77055	0.523063	-0.573273	down
ZmLAZ1-2	PRJNA573054	Drought stress_PRJNA573054.2.4	2.56953	0.81875	0.849111	0.030665	-1.82831	down
ZmLAZ1-2	PRJNA578052	induction at 2day_PRJNA578052.2.5	11.3645	9.63241	3.63995	1.55399	-0.573958	down
ZmLAZ1-2	PRJNA449498	-Nitrogen_PRJNA449498.2.6	2.77973	1.89889	0.343835	0.0114815	-0.84628	down
ZmLAZ1-4	PRJEB32558	blue light_PRJEB32558.2.1	45.0789	23.065	7.14535	4.05233	-0.952597	down
ZmLAZ1-4	PRJEB32558	red light_PRJEB32558.2.2	45.0789	26.6421	7.14535	1.01303	-0.740137	down
ZmLAZ1-4	PRJNA520822	2h heat stress_PRJNA520822.2.11	44.8206	29.9047	3.78401	1.97046	-0.616871	down
ZmLAZ1-4	PRJNA291919	drought-stressed_PRJNA291919.2.8	48.8864	33.9744	2.97547	7.60961	-0.386484	down
ZmLAZ1-4	PRJNA520822	48h heat stress_PRJNA520822.2.1	43.2072	28.4825	4.5713	1.97259	-0.543184	down
ZmLAZ1-4	PRJNA421180	Drought Stressed_PRJNA421180.2.23	56.9823	45.5276	1.92993	3.23614	-0.334066	down
ZmLAZ1-4	PRJNA421180	Drought Stressed_PRJNA421180.2.17	50.8606	39.8765	3.30126	3.07688	-0.379528	down
ZmLAZ1-4	PRJNA421180	Drought Stressed_PRJNA421180.2.4	49.9295	39.034	1.90149	0.796662	-0.371636	down
ZmLAZ1-4	PRJNA421180	Drought Stressed_PRJNA421180.2.15	44.7776	33.9059	1.09729	3.53193	-0.415682	down
ZmLAZ1-4	PRJNA573054	Drought stress_PRJNA573054.2.4	23.7715	13.5377	0.377673	0.686953	-0.798711	down
ZmLAZ1-4	PRJNA421180	Drought Stressed_PRJNA421180.2.25	52.1605	42.0599	2.70056	1.10262	-0.347923	down
ZmLAZ1-4	PRJNA421180	Drought Stressed_PRJNA421180.2.11	53.1564	43.4013	1.54788	1.12884	-0.294183	down
ZmLAZ1-4	PRJNA520822	2h heat stress_PRJNA520822.2.5	36.321	26.6707	0.866636	1.46235	-0.486907	down
ZmLAZ1-4	PRJNA520822	2h heat stress_PRJNA520822.2.12	25.6853	16.9077	2.03032	1.96099	-0.460933	down
ZmLAZ1-4	PRJNA421180	Drought Stressed_PRJNA421180.2.13	47.3505	38.7595	1.5036	2.60226	-0.278149	down
ZmLAZ1-4	PRJNA421180	Drought Stressed_PRJNA421180.2.3	39.8306	31.4698	0.774501	1.39702	-0.342483	down
ZmLAZ1-4	PRJNA421180	Drought Stressed_PRJNA421180.2.2	53.0634	44.8783	1.88262	1.15306	-0.247686	down
ZmLAZ1-4	PRJNA421180	Drought Stressed_PRJNA421180.2.19	50.1939	42.4335	1.29394	1.37984	-0.258719	down
ZmLAZ1-4	PRJNA421180	Drought Stressed_PRJNA421180.2.14	43.5815	35.8852	2.57902	0.84692	-0.323473	down
ZmLAZ1-4	PRJNA392457	3 days post inoculation E. turcium_PRJNA392457.2.6	34.8185	27.2205	4.80616	0.534397	-0.397916	down
ZmLAZ1-4	PRJNA421180	Drought Stressed_PRJNA421180.2.35	37.8493	30.7288	1.20207	1.23957	-0.291064	down
ZmLAZ1-4	PRJNA573054	Drought stress_PRJNA573054.2.3	22.1251	15.1158	0.345191	0.456243	-0.546265	down
ZmLAZ1-4	PRJNA421180	Drought Stressed_PRJNA421180.2.10	43.9487	37.4571	0.762336	1.24201	-0.246083	down
ZmLAZ1-4	PRJNA291919	drought-stressed_PRJNA291919.2.10	37.0493	30.6813	2.00139	0.911992	-0.271225	down
ZmLAZ1-4	PRJNA421180	Drought Stressed_PRJNA421180.2.21	43.5528	37.2163	3.244	0.934065	-0.246843	down
ZmLAZ1-4	PRJNA529231	severe water deficit_PRJNA529231.2.2	44.2574	37.9323	1.37553	1.09967	-0.240418	down
ZmLAZ1-4	PRJNA421180	Drought Stressed_PRJNA421180.2.7	50.9782	44.6768	1.39707	2.18719	-0.217934	down
ZmLAZ1-4	PRJNA421180	Drought Stressed_PRJNA421180.2.28	42.2681	36.1463	0.531114	1.22299	-0.208586	down
ZmLAZ1-4	PRJNA421180	Drought Stressed_PRJNA421180.2.1	36.8621	31.0042	0.466066	2.4468	-0.238917	down
ZmLAZ1-4	PRJNA421180	Drought Stressed_PRJNA421180.2.30	43.1937	37.6423	1.53959	1.42642	-0.237517	down
ZmLAZ1-4	PRJNA421180	Drought Stressed_PRJNA421180.2.20	41.701	36.3958	1.29177	0.922222	-0.233927	down
ZmLAZ1-4	PRJNA421180	Drought Stressed_PRJNA421180.2.22	41.5944	36.4839	2.08851	1.48759	-0.258638	down
ZmLAZ1-4	PRJNA421180	Drought Stressed_PRJNA421180.2.5	38.2135	33.2595	0.625472	1.6855	-0.208752	down
ZmLAZ1-4	PRJNA421180	Drought Stressed_PRJNA421180.2.26	41.2561	36.7338	1.77752	1.30265	-0.190258	down
ZmLAZ1-4	PRJNA421180	Drought Stressed_PRJNA421180.2.24	38.795	34.6594	0.488714	0.982921	-0.152508	down
ZmLAZ1-4	PRJNA421180	Drought Stressed_PRJNA421180.2.29	42.1729	38.3652	0.89758	1.0725	-0.140548	down
ZmLAZ1-4	PRJNA421180	Drought Stressed_PRJNA421180.2.27	43.4094	39.9219	1.33286	1.00829	-0.118195	down
ZmLAZ1-4	PRJNA421180	Drought Stressed_PRJNA421180.2.31	33.922	30.7288	1.40121	1.23957	-0.139753	down
ZmLAZ1-4	PRJNA421180	Drought Stressed_PRJNA421180.2.8	40.8927	37.7583	1.2836	1.13182	-0.145547	down
ZmLAZ1-4	PRJNA421180	Drought Stressed_PRJNA421180.2.12	21.6466	18.8541	1.07786	0.826856	-0.301656	down
ZmLAZ1-5	PRJNA291919	drought-stressed_PRJNA291919.2.8	18.2324	6.19243	2.2735	3.22623	-1.12953	down
ZmLAZ1-5	PRJNA562045	water stress_PRJNA562045.2.6	21.029	9.61082	1.26985	0.522789	-1.07909	down
ZmLAZ1-5	PRJNA506720	Heat treatment for 2 days_PRJNA506720.2.2	24.9422	14.6293	2.72029	1.08307	-0.86646	down
ZmLAZ1-5	PRJNA506720	Heat treatment for 2 days_PRJNA506720.2.1	19.6879	12.1977	1.11521	1.22834	-0.725587	down
ZmLAZ1-5	PRJNA506465	PD_PRJNA506465.2.1	29.2524	23.3294	1.02402	0.372624	-0.312529	down
ZmLAZ1-5	PRJNA392457	3 days post inoculation E. turcium_PRJNA392457.2.6	17.2543	12.1049	3.06592	3.01266	-0.545111	down
ZmLAZ1-5	PRJEB32558	blue light_PRJEB32558.2.1	20.7954	16.5546	2.3184	1.57358	-0.395626	down
ZmLAZ1-5	PRJNA520822	48h heat stress_PRJNA520822.2.10	14.926	11.0241	0.628498	0.760473	-0.627427	down
ZmLAZ1-5	PRJEB10574	penetration/Colletotrichum graminicola/24h_PRJEB10574.2.5	15.107	11.4562	1.95804	1.36064	-0.601561	down
ZmLAZ1-7	PRJNA392457	10 days post inoculation E. turcium_PRJNA392457.2.9	15.9636	9.54915	3.44929	0.81125	-0.71248	down
ZmLAZ1-7	PRJNA392457	3 days post inoculation E. turcium_PRJNA392457.2.7	23.4018	17.6422	0.89689	1.83145	-0.519788	down
ZmLAZ1-7	PRJNA395908	innoculated with Aspergillus flavus-4d_PRJNA395908.2.11	8.36091	3.13816	3.13066	1.59472	-0.426017	down
ZmLAZ1-7	PRJNA344653	cold-24h_PRJNA344653.2.4	9.53265	5.15159	1.0091	0.828059	-0.759101	down
ZmLAZ1-7	PRJNA573054	Drought stress_PRJNA573054.2.6	10.7765	6.6093	3.82014	0.239819	-0.676099	down
ZmLAZ1-7	PRJNA562045	water stress_PRJNA562045.2.8	11.045	7.08003	0.870247	0.407769	-0.501467	down
ZmLAZ1-7	PRJNA392457	9 hours post inoculation E. turcium_PRJNA392457.2.2	15.9636	12.0539	3.44929	3.7403	-0.624496	down
ZmLAZ1-7	PRJNA578052	induction at 8day_PRJNA578052.2.3	10.7704	6.94577	0.919723	0.91927	-0.833051	down
ZmLAZ1-7	PRJNA637522	9day drought_PRJNA637522.2.20	9.64849	6.0813	1.90878	0.389512	-1.07473	down
ZmLAZ1-7	PRJNA385873	Cold_PRJNA385873.2.11	10.4819	7.05023	1.10612	1.52241	-0.73722	down
ZmLAZ1-7	PRJNA485633	exposed to M. quadrilineatus_PRJNA485633.2.4	13.8527	10.5696	1.21525	1.63405	-0.523156	down
ZmLAZ1-7	PRJNA385873	Heat_PRJNA385873.2.12	10.4819	7.6317	1.10612	2.46842	-0.681562	down
ZmLAZ1-7	PRJNA407369	4 days post infection_PRJNA407369.2.4	11.5386	9.12601	1.43908	0.286121	-0.528931	down
ZmLAZ1-7	PRJNA392457	10 days post inoculation E. turcium_PRJNA392457.2.11	23.4018	21.2358	0.89689	1.72517	-0.689591	down
ZmLAZ1-7	PRJNA578052	induction at 4day_PRJNA578052.2.1	9.47483	7.79734	1.49567	0.532549	-0.573749	down
ZmLAZ1-7	PRJNA551023	infected with P. stewartii-GFP_PRJNA551023.2.1	12.4624	11.4827	2.15377	1.92713	-0.582784	down
ZmLAZ1-7	PRJNA421180	Drought Stressed_PRJNA421180.2.5	8.17467	7.68417	1.26312	2.12312	-0.488781	down
ZmLAZ1-7	PRJNA517240	drought_PRJNA517240.2.2	17.1429	16.9698	2.26281	3.51532	-0.494214	down
ZmLAZ1-8	PRJNA396192	4h of heat stress_PRJNA396192.2.11	41.5974	12.3968	2.60387	6.4968	-1.66378	down
ZmLAZ1-8	PRJNA392457	9 hours post inoculation E. turcium_PRJNA392457.2.4	43.9948	22.0908	2.7412	0.293945	-0.971325	down
ZmLAZ1-8	PRJNA396192	4h of heat stress_PRJNA396192.2.7	29.1934	8.31293	2.86665	4.0347	-1.69954	down
ZmLAZ1-8	PRJNA396192	4 day of heat stress_PRJNA396192.2.1	39.9313	20.154	3.62717	1.81381	-1.06758	down
ZmLAZ1-8	PRJNA392457	9 hours post inoculation E. turcium_PRJNA392457.2.1	32.0712	13.2616	5.97075	2.17497	-1.29726	down
ZmLAZ1-8	PRJNA396192	4h of heat stress_PRJNA396192.2.3	39.9313	21.6388	3.62717	3.69824	-0.892782	down
ZmLAZ1-8	PRJNA396192	4 day of heat stress_PRJNA396192.2.15	29.1934	11.7087	2.86665	3.10313	-1.20588	down
ZmLAZ1-8	PRJNA392457	9 hours post inoculation E. turcium_PRJNA392457.2.3	25.816	10.9631	3.43043	1.0588	-1.34529	down
ZmLAZ1-8	PRJNA396192	4 day of heat stress_PRJNA396192.2.4	28.486	13.7751	1.65876	3.811	-0.970633	down
ZmLAZ1-8	PRJNA392457	3 days post inoculation E. turcium_PRJNA392457.2.6	32.0712	18.7398	5.97075	1.55055	-0.724327	down
ZmLAZ1-8	PRJNA291919	drought-stressed_PRJNA291919.2.8	24.553	11.8225	1.22015	2.64976	-0.823048	down
ZmLAZ1-8	PRJNA396192	4 day of heat stress_PRJNA396192.2.9	20.2796	9.05781	3.3182	1.31597	-1.11156	down
ZmLAZ1-8	PRJNA385873	Heat_PRJNA385873.2.12	17.768	6.7598	0.392966	1.24232	-1.05375	down
ZmLAZ1-8	PRJNA520822	48h heat stress_PRJNA520822.2.2	20.3209	9.47864	0.974929	0.18347	-1.16745	down
ZmLAZ1-8	PRJNA520822	48h heat stress_PRJNA520822.2.1	15.5365	5.87627	1.08951	0.544524	-1.31057	down
ZmLAZ1-8	PRJNA520822	2h heat stress_PRJNA520822.2.4	14.3465	5.07217	0.702362	0.860052	-1.38598	down
ZmLAZ1-8	PRJNA548548	heat stress_PRJNA548548.2.1	16.7028	7.7681	2.83002	1.43057	-0.843433	down
ZmLAZ1-8	PRJNA520822	48h heat stress_PRJNA520822.2.14	14.3465	5.50856	0.702362	0.92873	-1.41729	down
ZmLAZ1-8	PRJNA408209	after dark treatment_PRJNA408209.2.2	14.6199	6.61359	2.81336	0.290137	-1.31351	down
ZmLAZ1-8	PRJNA385873	Cold_PRJNA385873.2.11	17.768	10.0112	0.392966	1.2845	-0.686936	down
ZmLAZ1-8	PRJNA392457	9 hours post inoculation E. turcium_PRJNA392457.2.2	16.4775	8.95947	0.685917	1.10371	-0.940984	down
ZmLAZ1-8	PRJNA321325	Maize leaf with minimal infection by C. zeina_PRJNA321325.2.1	17.6762	11.0796	1.19795	1.94551	-0.636751	down
ZmLAZ1-8	PRJNA389717	2d drought stressed_PRJNA389717.2.1	18.5409	12.7278	1.13517	1.66895	-0.382583	down
ZmLAZ1-8	PRJNA520822	2h heat stress_PRJNA520822.2.11	20.3209	14.5128	0.974929	1.21907	-0.534758	down
ZmLAZ1-8	PRJNA573054	Drought stress_PRJNA573054.2.3	9.91529	4.21751	0.70104	0.103115	-0.880712	down
ZmLAZ1-8	PRJNA244661	heat_PRJNA244661.2.1	14.713	9.04107	1.55071	2.45219	-0.516694	down
ZmLAZ1-8	PRJNA477643	TR3d_PRJNA477643.2.1	16.7314	11.5117	1.34587	0.42277	-0.532199	down
ZmLAZ1-8	PRJNA244661	cold_PRJNA244661.2.2	14.713	9.65219	1.55071	1.88717	-0.51719	down
ZmLAZ1-8	PRJNA385873	Heat_PRJNA385873.2.8	13.5263	9.50995	0.642416	0.896793	-0.442314	down
ZmLAZ1-8	PRJNA573054	Drought stress_PRJNA573054.2.5	7.47154	3.54511	0.396736	0.492802	-1.0947	down
ZmLAZ1-8	PRJNA385873	Heat_PRJNA385873.2.2	12.2978	8.65326	0.915344	1.00656	-0.486281	down
ZmLAZ1-8	PRJNA573054	Drought stress_PRJNA573054.2.4	7.9436	4.30066	0.709504	0.668094	-0.862051	down
ZmLAZ1-8	PRJNA395908	innoculated with Aspergillus flavus-30h_PRJNA395908.2.6	4.44169	1.2515	1.65793	0.877389	-1.41873	down
ZmLAZ1-8	PRJNA506746	Cd-DSE_PRJNA506746.2.3	18.5401	15.4555	1.1556	0.31792	-0.305757	down
ZmLAZ1-8	PRJNA395908	innoculated with Aspergillus flavus-4d_PRJNA395908.2.11	4.44169	1.79321	1.65793	1.16461	-0.87293	down
ZmLAZ1-8	PRJNA573054	Drought stress_PRJNA573054.2.6	4.69672	2.67267	0.603185	0.0031685	-0.861812	down
ZmLAZ1-9	PRJNA291919	drought-stressed_PRJNA291919.2.8	22.3189	11.5289	2.56857	4.41882	-0.665994	down
ZmLAZ1-9	PRJNA344653	cold-24h_PRJNA344653.2.4	20.856	12.677	2.1778	1.3666	-0.422867	down
ZmLAZ1-9	PRJNA573054	Drought stress_PRJNA573054.2.5	23.3598	15.5177	1.02477	1.64404	-0.602691	down
ZmLAZ1-9	PRJNA506720	Heat treatment for 2 days_PRJNA506720.2.2	26.2705	18.7304	0.537176	0.530773	-0.610143	down
ZmLAZ1-9	PRJEB32558	blue light_PRJEB32558.2.1	25.3703	17.9132	1.72109	1.22302	-0.471159	down
ZmLAZ1-9	PRJNA385873	Cold_PRJNA385873.2.11	23.228	15.7915	1.87473	0.958744	-0.392944	down
ZmLAZ1-9	PRJNA520822	48h heat stress_PRJNA520822.2.14	23.5924	16.1683	1.3621	1.45434	-0.625544	down
ZmLAZ1-9	PRJNA520822	2h heat stress_PRJNA520822.2.4	23.5924	16.7054	1.3621	1.04642	-0.421265	down
ZmLAZ1-9	PRJNA477643	TR3d_PRJNA477643.2.1	34.0447	27.6546	0.736406	1.15791	-0.327057	down
ZmLAZ1-9	PRJNA392457	3 days post inoculation E. turcium_PRJNA392457.2.7	42.2018	36.1685	2.09672	2.54296	-0.314579	down
ZmLAZ1-9	PRJNA506720	Heat treatment for 2 days_PRJNA506720.2.1	22.5658	16.7867	0.54103	1.33172	-0.600261	down
ZmLAZ1-9	PRJNA520822	48h heat stress_PRJNA520822.2.2	23.5263	18.4366	1.97822	2.02706	-0.374369	down
ZmLAZ1-9	PRJNA344653	cold-16h_PRJNA344653.2.2	18.7545	13.6818	1.10231	1.67077	-0.387527	down
ZmLAZ1-9	PRJNA562045	water stress_PRJNA562045.2.1	32.1106	27.4447	2.37054	1.22573	-0.280888	down
ZmLAZ1-9	PRJNA392457	9 hours post inoculation E. turcium_PRJNA392457.2.3	42.2018	37.7154	2.09672	2.63899	-0.341	down
ZmLAZ1-9	PRJNA392457	9 hours post inoculation E. turcium_PRJNA392457.2.2	38.5135	34.3631	1.83882	0.885837	-0.282297	down
ZmLAZ1-9	PRJNA506720	Heat treatment for 2 days_PRJNA506720.2.3	20.0052	15.9974	1.20219	0.343029	-0.350614	down
ZmLAZ1-9	PRJNA421180	Drought Stressed_PRJNA421180.2.7	24.0579	21.5989	0.865523	0.67849	-0.164303	down
ZmLAZ1-9	PRJNA421180	Drought Stressed_PRJNA421180.2.36	25.253	23.2388	1.39135	0.637925	-0.175642	down

## Sheet: Table S4
Table S4. Primers used in this study
Gene	Primer	Sequence	Application
ZmLAZ1-1	LAZ1F	5'-GTCGAACTTGGGGAAGTCCAT-3'	Amplification of 5′ UTR sequeneces of ZmLAZ1 genes
	LAZ1R	5'-ATCCCCGGGAATGGAGACA-3'
ZmLAZ1-2	LAZ2F	5'-ACCAGAAACCAGATGGCAGT-3'
	LAZ2R	5'-CCCTGGATATCAAGAAGACCCA-3'
ZmLAZ1-4	LAZ4F	5'-CGCACCAAGCCAAACCAG-3'
	LAZ4R	5'-AGGAGGTGGCGGTAGATGT-3'
ZmLAZ1-5	LAZ5F	5'-CCAGCTCCCCTACGAATCTC-3'
	LAZ5R	5'-GAGATGCCGGTGCACGA-3'
ZmLAZ1-7	LAZ7F	5'-GCAGACTGCAGTGTTATCCC-3'
	LAZ7R	5'-CCAGCACCAAAATGACACGG-3'
ZmLAZ1-8	LAZ8F	5'-AGATCCGATTCTCTAGGTTTGT-3'
	LAZ8R	5'-AATTGCTTGGCCAACTCCAC-3'
ZmLAZ1-9	LAZ9F	5'-AAACCGGCGGTCCACG-3'
	LAZ9R	5'-GCAAGCAGCATGAAGAACCC-3'
ZmLAZ1-1	LAZ1-1F	5'-gggcccggcgcgccgaattcGTCGAACTTGGGGAAGTCCAT-3'	Construction of GUS reporters
	LAZ1-1R	5'-aagcttggctgcaggtcgacATCCCCGGGAATGGAGACA-3'
ZmLAZ1-2	LAZ2-1F	5'-gggcccggcgcgccgaattcACCAGAAACCAGATGGCAGT-3'
	LAZ2-1R	5'-aagcttggctgcaggtcgacCCCTGGATATCAAGAAGACCCA-3'
ZmLAZ1-4	LAZ4-1F	5'-gggcccggcgcgccgaattcCGCACCAAGCCAAACCAG-3'
	LAZ4-1R	5'-aagcttggctgcaggtcgacAGGAGGTGGCGGTAGATGT-3'
ZmLAZ1-5	LAZ5-1F	5'-gggcccggcgcgccgaattcCCAGCTCCCCTACGAATCTC-3'
	LAZ5-1R	5'-aagcttggctgcaggtcgacGAGATGCCGGTGCACGA-3'
ZmLAZ1-7	LAZ7-1F	5'-gggcccggcgcgccgaattcGCAGACTGCAGTGTTATCCC-3'
	LAZ7-1R	5'-aagcttggctgcaggtcgacCCAGCACCAAAATGACACGG-3'
ZmLAZ1-8	LAZ8-1F	5'-gggcccggcgcgccgaattcAGATCCGATTCTCTAGGTTTGT-3'
	LAZ8-1R	5'-aagcttggctgcaggtcgacAATTGCTTGGCCAACTCCAC-3'
ZmLAZ1-9	LAZ9-1F	5'-gggcccggcgcgccgaattcAAACCGGCGGTCCACG-3'
	LAZ9-1R	5'-aagcttggctgcaggtcgacGCAAGCAGCATGAAGAACCC-3'
